# Supplementary material for: An Efficient Micropropagation Protocol for Camellia chekiangoleosa ‘Ganhongyou 1’ via Stem Segment Culture
Source: Plants (Basel). 2026 Mar 11;15(6):871. doi: 10.3390/plants15060871 (PMC13030357; doi:10.3390/plants15060871)
Supplement: Supplementary file 1 [file plants-15-00871-s001.zip]

Archive with 2 entries (2 files):
- Figure S1 Morphological characteristics of axillary buds at different germination grades..pdf
- Table S1_Primary dataset from all screening experiments..xlsx
