# Supplementary material for: An Efficient Micropropagation Protocol for Camellia chekiangoleosa ‘Ganhongyou 1’ via Stem Segment Culture
Source: Plants (Basel). 2026 Mar 11;15(6):871. doi: 10.3390/plants15060871 (PMC13030357; doi:10.3390/plants15060871)
Supplement: Supplementary file 1 [file plants-15-00871-s001.zip › Table S1_Primary dataset from all screening experiments..xlsx]

## Sheet: Table 1
Table 1. The Effect of Different Sterilization Methods on the Surface Sterilization of Explants
Method	Repeat	Treatment	Number of explants	Number of contaminated cultures	Number of shoots induced	Pollution rate（%）	Induction rate（%）
Ⅰ	1	75% C2H5OH (30s) + 0.1% HgCl2 (7–10min)	30	27	1	90	3.33333
	2		30	27	0	90	0
	3		30	28	0	93.3333	0
Ⅱ	1	75%C2H5OH（30s）+20% NaClO（7-10min）	30	29	0	96.6667	0
	2		30	29	0	96.6667	0
	3		30	28	1	93.3333	3.33333
Ⅲ	1	Pretreatment+75%C2H5OH（30s）+0.1% HgCl2（7-10min）	30	15	5	50	16.6667
	2		30	15	4	50	13.3333
	3		30	16	5	53.3333	16.6667
Ⅳ	1	Indoor cultivation+Pretreatment+75%C2H5OH（30s）+0.1% HgCl2（7-10min）	30	14	7	46.6667	23.3333
	2		30	10	9	33.3333	30
	3		30	13	7	43.3333	23.3333
Ⅴ	1	Pretreatment+75%C2H5OH（30s）+0.1% HgCl2（7-10min）+0.1% HgCl2（7-10min）	30	11	10	36.6667	33.3333
	2		30	12	10	40	33.3333
	3		30	11	9	36.6667	30
Ⅵ	1	Pretreatment+75%C2H5OH（30s）+0.1% HgCl2（7-10min）+20% NaClO（7-10min）	30	6	15	20	50
	2		30	8	17	26.6667	56.6667
	3		30	8	17	26.6667	56.6667
Ⅶ	1	Pretreatment+75%C2H5OH（30s）+0.1% HgCl2（7-10min）+20% NaClO（7-10min）+1mL/L Bactericide	30	6	20	20	66.6667
	2		30	5	18	16.6667	60
	3		30	5	18	16.6667	60

## Sheet: Table 2
Table 2. The effects of different Hyponex concentrations on the induction of adventitious buds
No.	Repeat	Improve H（g/L）	Induction rate(%)
1	1	0.5	22
	2		19
	3		11
2	1	1	30
	2		44
	3		37
3	1	1.5	58
	2		61
	3		63
4	1	2	89
	2		85
	3		79
5	1	2.5	62
	2		62
	3		57
6	1	4	13
	2		9
	3		15

## Sheet: Table 3
Table 3. The effects of different combinations of hormones on the induction of adventitious buds in culture
No.	Repeat	Number of explants	Number of shoots induced	Induction rate(%)
1	1	30	17	45
	2	30	17	57
	3	30	15	50
2	1	30	21	70
	2	30	19	63
	3	30	18	60
3	1	30	20	67
	2	30	17	57
	3	30	19	63
4	1	30	27	90
	2	30	26	87
	3	30	25	83
5	1	30	19	55
	2	30	20	67
	3	30	20	67
6	1	30	22	73
	2	30	21	60
	3	30	19	63
7	1	30	11	37
	2	30	13	43
	3	30	13	43
8	1	30	17	57
	2	30	19	66
	3	30	15	50
9	1	30	5	10
	2	30	8	8
	3	30	4	13
10	1	30	7	20
	2	30	9	30
	3	30	11	37
11	1	30	13	43
	2	30	8	21
	3	30	10	38
12	1	30	14	47
	2	30	11	37
	3	30	12	40

## Sheet: Table 4
Table 4. The effects of different combinations of hormones on the proliferation of adventitious buds in culture
Group		Repeat	Number of explants	Number of shoots after multiplication	Proliferation coefficient
A	A1	1	10	16	1.6
		2	10	15	1.5
		3	10	12	1.2
	A2	1	10	41	4.1
		2	10	52	5.2
		3	10	48	4.8
	A3	1	10	22	2.2
		2	10	15	1.5
		3	10	17	1.7
B	B1	1	10	20	2
		2	10	21	2.1
		3	10	18	1.8
	B2	1	10	35	3.5
		2	10	30	3
		3	10	38	3.8
	B3	1	10	56	5.6
		2	10	49	4.9
		3	10	45	4.5
	B4	1	10	31	3.1
		2	10	40	4
		3	10	37	3.7
	B5	1	10	27	2.7
		2	10	25	2.5
		3	10	23	2.3
C	C1	1	10	29	2.9
		2	10	26	2.6
		3	10	19	1.9
	C2	1	10	50	5
		2	10	46	4.6
		3	10	48	4.8
	C3	1	10	49	4.9
		2	10	51	5.1
		3	10	40	4
	C4	1	10	31	3.1
		2	10	28	2.8
		3	10	22	2.2
	C5	1	10	20	2
		2	10	18	1.8
		3	10	12	1.2
D	D1	1	10	57	5.7
		2	10	42	4.2
		3	10	49	4.9
	D2	1	10	40	4
		2	10	38	3.8
		3	10	42	4.2
	D3	1	10	60	6
		2	10	71	7.1
		3	10	65	6.5
	D4	1	10	22	2.2
		2	10	15	1.5
		3	10	19	1.9

## Sheet: Table 5
Table 5. Pre-rooting treatment for seedling conditioning before transplanting
No.	Repeat	Number of plantlets transferred	Number of surviving plantlets	Transplant survival rate(%)
1	1	25	5	20
	2	25	3	12
	3	25	4	16
2	1	25	15	60
	2	25	12	48
	3	25	16	64
3	1	25	18	72
	2	25	16	64
	3	25	21	84
4	1	25	9	36
	2	25	11	44
	3	25	8	32
5	1	25	20	80
	2	25	19	76
	3	25	18	72
6	1	25	21	84
	2	25	23	92
	3	25	22	88
7	1	25	8	32
	2	25	9	36
	3	25	11	44
8	1	25	11	44
	2	25	16	64
	3	25	13	52
9	1	25	17	68
	2	25	15	60
	3	25	13	52
